# Supplementary material for: Biochemical markers of bone turnover in benign paroxysmal positional vertigo
Source: PLoS One. 2017 May 3;12(5):e0176011. doi: 10.1371/journal.pone.0176011 (PMC5415135; doi:10.1371/journal.pone.0176011)
Supplement: S1 Dataset — (XLS) [file pone.0176011.s001.xls]

## Sheet: BPPV Patients
번호	나이	Group	HTN	DM	Hyperlipidemia	Smoking	Alcohol	BMI	Lumbar low T	Femur low T	Ccr	Ca	P	ALP	deoxypyridinoline	Osteocalcin	CTX	VitD level
1	66	Normal	2	2	2	2	2	17.5781	1.3	1.7	75	8	4.5	127	5.56	20.2	0.251	35.2
2	49	Normal	2	2	2	2	2	21.4536	1.2	2	87.0833	9.6	3.7	141	6.57	5.66	1.77	53.2
3	77	Normal	2	2	2	2	2	26.4381	1.2	2	96.25	9.6	4.1	141	5.15	13.24	0.05	18.2
4	49	Normal	2	2	2	2	2	26.1719	1	3	87.8858	9.2	3.6	189	9.4	10.2	1.564	62.1
5	61	Normal	1	2	2	2	2	21.2183	0.9	-0.9	75.434	9.1	3.7	166	7.3	8.03	0.104	38.7
6	54	Normal	1	1	2	2	1	21.7738	0.5	-0.7	80.5556	9.3	3.6	139	4.77	14.6	1.7	44.8
7	53	Normal	2	2	1	2	1	23.7253	0.5	-1	70.4583	9.4	3	247	2.78	2.329	1.03	42
8	56	Normal	2	2	2	1	2	27.3399	0.2	-1	83.9506	9.4	4	247	5.8	9.3	0.165	28.2
9	53	Normal	1	1	2	2	2	23.0469	0.1	-0.8	80.1235	9.6	3.8	159	6.87	24.8	0.44	26.8
10	53	Normal	2	2	1	2	2	18.7962	0.1	-0.4	66.4583	10.3	3.9	166	6.58	5.2	0.259	27.4
11	62	Normal	2	2	2	2	2	23.0469	0	-0.7	77.8472	9.4	3.4	213	8.2	14.6	0.345	25.6
12	52	Normal	1	2	2	2	2	25.0399	0	-0.5	84.3333	9.6	3.7	157	6.09	5.2	1.05	26.3
13	53	Normal	1	2	2	2	2	28.7619	-0.1	1	85.5556	9.6	2.9	147	7.7	6.24	0.117	27.1
14	58	Normal	2	2	2	1	2	29.2101	-0.1	-1	91.1111	8.9	3.7	166	9.7	3.4	0.138	42
15	65	Normal	2	2	2	2	2	22.4813	-0.1	1.5	77.8472	9.1	3.3	156	1.59	18.9	0.118	14.7
16	52	Normal	1	1	1	2	1	24.8358	-0.2	-0.9	84.1975	8.3	4.1	220	3.14	2.329	1.06	66
17	79	Normal	2	2	2	2	2	18.5901	-0.2	1.6	60.5159	8.5	4.4	171	4.12	14.3	0.182	48
18	75	Normal	2	2	1	2	2	20.8117	-0.2	-0.8	64.4841	8.8	2.8	145	0.05	7.09	0.372	55
19	68	Normal	1	1	2	2	2	21.2585	-0.3	-0.9	63	9.1	3.8	172	4.1	21.5	1.02	39
20	77	Normal	1	2	2	2	2	22.1893	-0.4	0.3	76.25	8.5	3.2	244	5.83	14.8	0.251	44
21	58	Normal	1	2	2	2	2	19.1001	-0.4	0.3	80.4762	9.5	3.4	202	9.1	8.99	0.453	29.2
22	49	Normal	2	2	2	2	2	19.1406	-0.4	-0.6	88.4722	8.7	2.5	144	7.89	11.2	0.062	8.7
23	74	Normal	1	1	2	2	2	22.6003	-0.4	-0.9	63.0208	9.1	4.6	180	9.54	18.54	0.527	34.7
24	50	Normal	2	2	2	2	2	24.5089	-0.5	-1	96	9.4	2.6	125	7.1	3.4	0.128	33.2
25	60	Normal	2	2	1	2	2	26.0375	-0.7	-1	81.25	9.4	5	141	10.25	9.5	0.268	52.8
26	74	Normal	2	2	2	2	2	23.4952	-0.8	1.2	84.0278	8.5	5.1	145	6.7	6.2	0.3	27.1
27	52	Normal	1	1	1	2	2	27.9421	-0.8	-1	83.1111	9.2	4.2	246	28	3.57	0.486	41
28	52	Normal	1	2	2	2	2	34.626	-0.8	-1	88.8889	9.7	3.4	181	9.12	6.1	0.375	21.4
29	69	Normal	2	2	2	2	2	23.8087	-0.8	0	82.9012	8.8	3	248	2.41	1.8	0.162	25.6
30	61	Normal	2	2	2	2	2	16.2278	-0.9	-1	74.0741	8.5	4	205	6.3	2.14	0.189	23.7
31	81	Normal	2	2	1	2	2	27.4714	-1	-0.9	77.2619	8.5	2.5	145	0.45	3.56	0.406	21.7
32	55	Normal	2	2	2	2	2	28.1943	-1	-1	87.5926	9	3.5	134	7.6	4.6	0.082	46.6
33	54	Normal	2	2	2	2	2	23.4375	-1	-1	89.5833	9.9	3.5	155	0.11	5.3	0.535	6.7
34	68	Normal	2	1	2	2	2	27.0051	-1	-1	86.2847	9.4	3.2	144	13.8	5.68	0.518	26.3
35	49	Osteopenia	2	2	2	2	2	25.4767	-1.1	0	97.9514	8.9	3.9	167	4.4	10.3	0.307	19.8
36	59	Osteopenia	2	1	2	2	2	24.3418	-1.1	0	75	9.6	4.5	171	9	7.1	0.32	25.3
37	58	Osteopenia	2	2	2	2	2	21.3675	-1.1	-0.9	75.8333	9	2.7	115	7.9	3.9	0.674	29.6
38	49	Osteopenia	2	2	2	2	2	21.7784	-1.1	-0.7	69.1944	9.5	2.9	142	3.5	14.69	0.295	35.3
39	61	Osteopenia	1	2	2	1	1	23.8728	-1.2	-0.8	72.691	9.1	4.1	132	5.9	4.2	1.02	36.8
40	49	Osteopenia	2	2	2	2	2	31.1111	-1.3	-1.4	98.3025	9	3.6	174	5.11	3.87	0.251	36.7
41	59	Osteopenia	2	2	2	2	2	18.7305	-1.3	-2.4	72.3214	10	3.9	147	12.1	35.1	0.453	33.8
42	71	Osteopenia	2	1	2	2	2	23.4375	-1.4	-1.2	82.1429	9.4	3.9	187	4.49	14.62	0.22	32.9
43	52	Osteopenia	2	1	2	2	2	23.473	-1.5	-0.6	78.8889	9	3.8	167	10.2	4.7	0.156	63.5
44	62	Osteopenia	2	1	1	2	2	23.1111	-1.5	-2.4	80.4762	9.4	4.2	93	8.53	3.66	0.246	74.2
45	51	Osteopenia	2	1	2	1	2	25.1096	-1.5	-2	84.9826	9.6	3.9	119	2.56	19.38	0.105	35.2
46	58	Osteopenia	2	2	1	2	2	18.9736	-1.6	-0.9	77.8241	8.6	3.8	153	7.74	3.5	0.35	40.3
47	56	Osteopenia	1	2	2	2	2	24.8358	-1.6	-1.9	72.3333	9.7	4.6	236	5.6	30.15	0.935	44.9
48	49	Osteopenia	2	2	2	2	1	26.079	-1.6	-1.5	89.7361	9	3.8	153	7.1	5.88	0.527	33.9
49	52	Osteopenia	2	2	2	2	2	23.7387	-1.6	-1.6	81.8889	8.1	2.9	202	3.14	16.02	0.355	18.2
50	49	Osteopenia	2	2	1	2	2	20.202	-1.6	-1.5	77.2377	9.6	3.6	131	11.8	8.84	0.273	28.9
51	56	Osteopenia	1	2	2	2	2	23.7812	-1.7	-1.3	83.3333	9	3.8	163	5.6	12.12	0.044	71.7
52	57	Osteopenia	1	2	2	2	2	24.2187	-1.7	-0.9	79.4136	8.9	3.7	136	4.59	32.64	0.517	10.4
53	67	Osteopenia	2	1	1	2	1	19.313	-1.7	-2.3	79.4213	9.6	3.3	182	5.58	17.2	0.095	25.8
54	55	Osteopenia	2	2	2	2	2	23.1111	-1.7	-2.2	79.4444	9.1	3.2	226	6.87	16.66	0.298	63.2
55	68	Osteopenia	2	2	2	2	2	27.7344	-1.7	-1.1	78.8889	9.4	3.4	223	7.6	8.8	0.135	22.7
56	51	Osteopenia	2	2	1	2	2	26.2222	-1.8	-0.8	72.9306	9.5	3.8	235	10.5	11.2	0.127	8
57	63	Osteopenia	2	2	2	2	2	27.551	-1.9	-1.2	82.5	9.1	4.3	207	9.56	8.42	0.126	48.6
58	56	Osteopenia	2	2	2	2	2	24.0344	-1.9	-1.7	73.8889	9.7	3.8	290	5.24	10.2	0.252	35.2
59	57	Osteopenia	1	1	2	2	1	24.8889	-1.9	-0.7	80.6944	8.6	3.4	159	3.57	11.5	1.6	50.7
60	79	Osteopenia	1	2	1	2	2	27.2096	-2	-1.5	81.8981	10.1	4.3	214	7.11	15.24	0.281	38.6
61	78	Osteopenia	1	2	2	2	2	22.5827	-2	-0.8	73.8095	8.5	3.4	157	5.1	20.8	0.22	55.7
62	58	Osteopenia	1	2	2	2	2	22.4813	-2.1	-2	83.9931	8.5	2.5	148	6.8	3.2	0.548	17.5
63	73	Osteopenia	2	2	2	2	2	16.6525	-2.1	-2.2	72.8935	10	2.8	152	6.57	10.47	0.082	36
64	64	Osteopenia	1	2	2	2	2	20.1746	-2.2	-0.8	81.9907	9.6	4.2	190	8.54	32.05	0.907	32.4
65	64	Osteopenia	2	2	1	2	2	27.1809	-2.2	-2.2	97.6389	9.3	3.4	156	1.6	15.69	0.172	27.7
66	64	Osteopenia	1	1	2	2	2	24.4561	-2.2	-1.9	76.5278	10	3	182	6.53	27.18	0.771	23.5
67	62	Osteopenia	2	2	2	2	2	25.7778	-2.3	-2.4	78.5417	8.9	3.7	131	5.83	22.6	0.453	39
68	64	Osteopenia	2	1	2	2	2	24.2382	-2.3	-2.4	73.8889	7.5	3.2	254	6	5.1	0.008	28.4
69	68	Osteopenia	1	2	1	2	2	23.5883	-2.3	-1.6	72.2222	9	3.6	163	7.5	24.57	0.544	46.6
70	71	Osteopenia	1	2	2	2	2	27.0051	-2.3	-1.3	83.8542	9.1	4.1	143	5.26	7.45	0.128	25.8
71	79	Osteopenia	2	2	2	2	2	23.1911	-2.4	-1.6	51.7747	8.9	4.2	209	3.57	6.58	0.268	46.6
72	67	Osteopenia	1	2	2	2	2	27.0258	-2.4	-0.9	76.0417	9.4	4.5	186	11.2	6.1	0.3	14.7
73	75	Osteopenia	2	2	2	2	2	23.0469	-2.4	-1.2	76.0913	8.5	3.9	154	7.85	2.47	0.486	38.9
74	75	Osteopenia	1	2	2	2	2	26.6728	-2.4	-0.8	80.2083	9.2	3.5	244	8.69	7.41	0.2	29.6
75	62	Osteoporosis	1	2	2	2	2	19.025	-3	-2.3	72.2222	10.1	4	75	18.6	18.8	0.097	24.8
76	62	Osteoporosis	2	2	2	2	2	16.955	-3	-2.9	72.9167	8.5	3.8	138	7.4	12.96	0.19	14.4
77	52	Osteoporosis	1	2	2	2	2	25.4375	-2.5	-2	78.7654	9.1	4.3	162	8.4	7.6	0.217	12.7
78	51	Osteoporosis	2	2	1	2	2	23.0681	-3.9	-2.4	83.4375	10.1	4	259	17.1	45.76	0.809	21.6
79	62	Osteoporosis	1	2	1	2	2	21.9076	-2.8	-2.7	83.5714	8.7	3	175	15.3	30.28	0.128	16.2
80	52	Osteoporosis	2	2	2	2	1	28.4664	-2.6	-1.8	84.0278	8.5	3.2	131	7.8	7.3	0.268	37.7
81	64	Osteoporosis	2	2	2	2	2	25.5937	-3.2	-2.3	77.9167	10.5	4.1	137	8.2	14.5	0.3	6.9
82	63	Osteoporosis	2	2	2	2	2	22.5466	-3.2	-1.9	76.1979	8.9	2.5	97	11.7	11.72	0.151	21.3
83	70	Osteoporosis	2	2	2	2	1	21.0937	-4.9	-2.3	87.5	8.9	4.2	129	7.4	10.6	0.092	22.6
84	63	Osteoporosis	1	2	2	2	2	20.0777	-5	-4.1	83.7731	9.3	2.5	242	8.3	24.5	0.092	21.3
85	56	Osteoporosis	2	2	1	2	2	19.9792	-3.1	-2.6	62.2222	9.2	4.5	269	9.4	13.84	0.996	6
86	65	Osteoporosis	1	2	2	2	2	20.4382	-2.5	-1.9	84.8214	9.1	4	125	7.68	41.59	0.898	4.1
87	49	Osteoporosis	2	1	2	2	2	20.7756	-2.9	-2.4	86.6667	8.5	3.3	112	15.9	10.55	0.174	26.6
88	73	Osteoporosis	1	2	2	2	2	19.1111	-3.5	-3.1	65.6944	9.3	3.4	209	9.1	11.42	0.203	26.5
89	71	Osteoporosis	1	1	2	2	2	22.8269	-2.5	-2.7	79.8611	8.6	3.6	133	7.4	10.54	0.083	59.2
90	55	Osteoporosis	2	2	2	2	2	26.0375	-2.6	-2.7	85.2623	8.5	3.3	118	8.5	46.3	0.733	42.3
91	63	Osteoporosis	2	2	2	2	2	24.5578	-2.8	-1.6	78.8715	9.1	3.6	227	9.4	16.58	0.129	17.5
92	73	Osteoporosis	1	1	2	2	2	19.6311	-2.6	-3.4	66.6898	8.9	3.8	178	10.6	13.52	0.321	22.7
93	63	Osteoporosis	2	2	2	2	2	23.4375	-3.2	-1.8	80.2083	10	3.9	137	16.1	35.6	0.189	16.8
94	73	Osteoporosis	1	1	2	1	2	24.0055	-2.6	-2.9	63.1944	8.5	3.1	92	5.4	14.6	0.227	9.6
95	77	Osteoporosis	2	2	2	2	2	23.9512	-2.5	-1.2	84.537	9.4	3.7	166	12.1	9.69	0.409	26.6
96	72	Osteoporosis	1	1	2	2	1	23.4375	-3	-3.2	80.9524	8.9	3.8	116	7.1	18.49	0.907	21.7
97	57	Osteoporosis	2	2	1	2	2	22.9421	-2.7	-2.9	83.5764	8.9	3.8	141	9.7	8.18	0.324	12.3
98	55	Osteoporosis	2	2	2	2	2	18.7328	-2.7	-2.2	86.0119	9.2	4	118	7.3	12.21	0.512	14.1
99	69	Osteoporosis	1	2	2	2	2	24.2382	-3.4	-2.3	78.8889	9	4.7	174	8.8	29.49	0.433	25.2
100	59	Osteoporosis	2	2	2	2	2	22.8928	-3.5	-2.4	77.4802	8.7	3.6	135	1.4	22.65	0.912	39.8
101	61	Osteoporosis	2	2	2	2	2	24.5603	-3	-1.5	76.8056	7.9	3	278	15.9	8.68	0.072	14.7
102	79	Osteoporosis	1	2	2	2	2	24.6548	-2.7	-3.2	73.1481	9.1	3.2	242	12.2	10.98	0.043	13.9
103	69	Osteoporosis	1	2	1	2	1	24.974	-2.9	-1.9	65.7407	9.2	3.5	149	15.37	14.58	1.06	13.3
104	69	Osteoporosis	2	2	2	2	2	23.8751	-2.5	-2.8	80.1215	9.3	3.8	247	12.4	5.78	0.143	6.2
105	69	Osteoporosis	2	2	1	2	2	23.2335	-2.8	-3.5	81.7063	8.5	2.5	225	6	19.01	0.724	24.8
106	65	Osteoporosis	1	1	2	2	2	21.6441	-3.2	-2.4	77.381	9.7	3.9	246	20.5	19.42	0.126	21.5
107	51	Osteoporosis	2	2	2	2	2	23.2434	-2.5	-1.5	83.7809	8.9	3.7	196	16.8	3.87	0.205	30.1
108	61	Osteoporosis	2	2	2	2	2	17.9982	-3.7	-2.1	71.4583	10.3	3.3	126	13.6	19.63	0.79	8.2
109	55	Osteoporosis	2	2	1	2	2	26.6667	-2.6	-1.4	78.7037	8.5	2.5	82	14.57	5.3	0.158	46.9
110	53	Osteoporosis	2	2	1	2	2	22.3478	-2.5	-1.7	72.7932	9.5	3.4	147	8.54	10.45	0.677	7.3
111	81	Osteoporosis	1	2	1	2	2	22.0604	-3	-3.4	80.9722	8.8	3.6	172	15.6	20.74	0.411	33.7
112	51	Osteoporosis	2	2	2	2	2	23.0518	-2.5	-0.6	85.1543	8.8	4.2	120	15.5	6.64	0.108	39.6
113	63	Osteoporosis	1	2	2	2	1	23.1111	-3.6	-3.4	61.7901	9.1	4.3	235	18.4	48.24	0.525	16.3
114	75	Osteoporosis	2	2	1	2	2	21.6311	-2.7	-2.1	82.5	9	4.6	118	17.3	7.45	0.102	8.9
115	75	Osteoporosis	1	2	2	2	2	22.5215	-3.1	-2.4	50.1543	9.7	3.6	248	16.5	38.57	0.549	12.7
116	59	Osteoporosis	2	2	2	2	2	25.204	-2.6	0	82.9688	9.6	4.6	148	14.2	28.56	0.507	29.7
117	63	Osteoporosis	1	2	2	2	2	34.2315	-3.2	-2.8	83.179	8.6	3.5	218	3	31.34	0.351	6.9
118	60	Osteoporosis	2	2	2	2	2	17.5278	-2.9	-3.7	66.627	9.4	3.5	268	21.3	4.5	0.18	38.7
119	62	Osteoporosis	2	2	2	2	2	23.5556	-4.9	-4.6	77.8175	9.3	3.3	104	17	9.37	0.049	26.1
120	63	Osteoporosis	2	2	2	1	2	22.5215	-2.9	-2.4	72.0486	9.1	3.8	95	16.3	13.84	0.282	15.5
121	75	Osteoporosis	2	1	2	2	2	20.1951	-3.9	-3.7	77.2917	7.9	3.2	328	8.9	34.72	0.356	38.2
122	81	Osteoporosis	2	1	2	2	1	18.7305	-4.9	-3.3	61.4583	8.1	3.7	181	7.85	13.21	0.43	34.5
123	61	Osteoporosis	2	1	2	2	2	22.7694	-3.1	-2.5	84.6429	9.2	5.4	235	19.6	9.84	0.119	31.5
124	60	Osteoporosis	2	2	2	2	2	23.4375	-3.5	-1.9	82.1429	9.3	3.7	245	18.25	11.33	0.145	34
125	75	Osteoporosis	1	2	2	2	2	22.984	-3.2	-3.5	75.0694	8.6	4.4	140	12.9	15.68	0.184	8.4
126	51	Osteoporosis	2	1	2	2	2	21.0517	-3.4	-1.9	80.9524	10.3	2.6	168	13.8	5.4	0.295	32.2
127	74	Osteoporosis	1	1	2	2	2	22.0741	-3	-0.6	83.8194	8.6	2.9	174	15.2	11.67	0.586	31.7
128	75	Osteoporosis	2	2	1	1	2	24.5578	-3.8	-3	88.7731	9	3.5	298	2.6	10.2	0.413	5.3
129	49	Osteoporosis	2	2	2	2	2	24.2187	-3	-2.4	87.0679	8.6	5.4	248	17.1	11.02	1.372	20.3
130	49	Osteoporosis	2	1	2	2	2	24.7676	-2.5	-3.7	82.1528	8	2.5	366	4.7	3.7	0.132	21.2
131	53	Osteoporosis	2	2	2	2	2	22.5069	-3.1	-1.4	78.5417	8.9	2.6	192	23.5	18.49	0.109	2.9
132	55	Osteoporosis	2	2	2	2	2	27.993	-3.9	-3.8	95.8333	9.5	3.8	274	19.8	18	0.673	49.5
133	66	Control	1	2	2	2	2	28.0404	-2.5	-0.4	79.9383	8.6	4.5	158	3.215	5.82	0.22	28.4
134	70	Control	2	2	2	2	2	28.6917	-2.5	-1.3	75.3472	9.7	3.7	136	2.6	11.29	0.129	32.9
135	49	Control	2	1	2	2	2	26.8136	-2.5	0.2	92.2639	8.2	4.1	179	3.52	11.3	0.321	36.4
136	53	Control	2	2	1	2	2	26.6667	-2.5	-2	103.571	8.8	3.6	232	18.1	4.52	1.5	22.1
137	68	Control	1	2	2	2	2	19.5312	-2.1	-4	83.3333	8.4	3.7	265	2.16	5.37	0.095	79.5
138	59	Control	2	1	2	2	1	16.4474	-2.2	-3.7	61.0714	9.2	3.6	239	9.5	2.98	0.411	31.2
139	63	Control	2	1	1	2	1	23.4221	-4.5	-3.6	87.0833	9.3	3	84	12.6	13.86	0.089	33.1
140	72	Control	2	2	2	1	2	22.2222	-2.6	-1.8	78.7037	9.1	4	220	6.3	8.3	0.1	25.7
141	65	Control	2	2	2	2	2	24.8971	-2.6	-0.7	87.8906	8.9	3.8	204	16.3	10.54	0.251	15.7
142	67	Control	1	2	1	2	2	21.4844	-2.6	-1.7	69.7049	9.5	3.9	159	11.2	12.51	0.406	14.7
143	68	Control	1	2	2	2	2	18.7962	-2.7	-2.9	73.3333	9.5	3.4	250	9.12	13.95	0.22	30.4
144	73	Control	1	2	2	2	2	25.8065	-2.4	-2.7	72.1181	9.7	3.7	144	2.66	15.07	0.241	27.2
145	62	Control	1	2	2	2	2	20.061	-2.7	-1.6	70.4167	9.3	2.9	213	6.37	34.71	1.05	80
146	56	Control	2	2	2	1	2	27.1918	-4.3	-1.3	72.3333	9.4	3.7	129	14.5	26.55	0.126	47.8
147	71	Control	1	2	2	2	2	20.0777	-2.5	-2.2	75.0694	9.4	3.3	168	5.29	3.89	0.44	38.3
148	72	Control	2	2	1	2	1	24.1965	-2.8	-1.8	71.5079	9.7	4.1	223	6.7	13.83	0.288	20.6
149	68	Control	2	2	2	2	2	21.0937	-2.8	-3	77.1429	9.3	4.4	133	2.82	7.52	0.118	96.7
150	69	Control	1	1	1	2	2	24.5779	-2.8	-1.5	77.6562	8.8	2.8	148	15.2	11.25	0.182	5.6
151	66	Control	2	2	2	2	2	24.974	-3.9	-3.5	77.0833	9.4	3.8	157	2.56	16.99	0.189	15.5
152	67	Control	2	2	2	2	2	22.6409	-2.9	-3.2	89.5602	6.1	3.2	180	13.9	2.82	0.35	11.9
153	49	Control	2	2	2	2	2	20.9042	-2.1	-2.7	74.5694	8.3	3.4	216	10.78	21.56	0.487	13
154	52	Control	1	2	2	2	2	19.0677	-2.9	-3.8	82.0635	9.5	2.5	185	3.47	5.89	0.12	54.5
155	74	Control	2	2	2	2	2	18.5828	-2.5	-4	58.0556	9.4	4.8	148	2.87	4.02	0.18	37.3
156	55	Control	2	1	2	2	2	25.462	-3	-3.7	77.9167	9.2	2.6	178	12.8	12.85	0.1	53.8
157	68	Control	1	1	1	2	2	18.75	-4.5	-3.9	80	9	5.1	165	3.5	28.4	0.12	39
158	69	Control	2	2	2	2	2	24.1288	-4.2	-3.2	90.1587	9.3	5.4	185	23.5	19.35	0.2	34.6
159	60	Control	2	2	1	2	2	23.1385	-2.7	-3.9	69.4444	9.1	4.2	256	15.2	32.1	1.02	25.5
160	53	Control	2	2	2	2	2	21.7778	-2.9	-1.4	98.6806	8.9	3.4	135	1.02	22.1	0.8	27.8
161	56	Control	1	2	2	2	2	25.711	-2.7	-3.7	68.9394	9.2	3	137	15.3	7.7	0.16	12
162	68	Control	2	2	2	2	2	20.6612	-3.7	-3	70	8.8	4	185	2.3	19.39	0.527	9.4
163	53	Control	1	1	1	2	2	27.4348	-3	-2.5	87	9.2	2.5	226	12.3	20.86	0.41	5
164	63	Control	2	1	1	2	1	18.8271	-2.7	-2.1	71.8056	9.2	3.5	179	13.6	20.79	0.32	38.42
165	66	Control	2	2	1	2	2	22.2222	-3.2	-2.7	73.4127	9.3	3.5	122	8.3	2.4	0.135	22.9
166	51	Control	2	2	2	2	2	28.4529	-3.8	-2.8	91.1632	8.9	3.2	182	15.9	11.1	0.22	44.1
167	74	Control	2	1	2	2	1	22.5215	-2.3	-3	76.3889	8.9	3	166	12.7	29.65	0.44	34.4
168	51	Control	1	1	2	2	2	20.8325	-2.4	-1.1	60.6818	9	5.1	143	5.98	4.84	0.108	59
169	53	Control	2	2	2	2	2	25.4291	-3.2	-2.2	78.5417	9.3	2.8	198	12.5	11	0.42	17.7
170	66	Control	2	2	2	2	2	20.9321	-3	-2.6	71.9444	9.5	4	221	16.4	18.26	0.241	32.4
171	79	Control	1	2	2	1	2	22.9874	-3.1	-0.9	69.1898	9.3	3	180	12.6	14.4	0.15	22.2
172	62	Control	1	2	1	2	2	25.721	-3.2	-0.3	73.4259	8.6	4	167	4.57	13.78	0.157	23.5
173	51	Control	2	1	2	2	2	19.5312	-3.3	-0.8	88.2937	8.8	3.6	230	6.04	11.01	0.182	25.68
174	49	Control	1	2	2	2	2	19.9219	-3.6	-2.1	80.5729	8.7	3	183	5.24	34.38	0.6	15.7
175	64	Control	2	2	1	2	2	28.5075	-3.6	-3.7	85.7639	9.2	3.8	226	13.2	14.45	0.375	25.8
176	79	Control	1	2	2	2	2	23.3726	-3.7	-2.2	73.75	8.8	3.7	230	6.3	12.16	0.298	18.4
177	75	Control	2	2	2	2	2	24.6548	-3.9	-2	72.9167	8.7	3.4	138	1.26	12.4	3.8	42.8
178	77	Control	1	1	2	2	2	25.6369	-4.1	-1.7	80	9	4.1	156	28	60.7	1.06	23.1
179	73	Control	2	2	2	2	1	23.4375	-3.9	-1.3	79.7619	8.8	4.1	148	12.1	27.66	0.72	16.71
180	55	Control	1	2	2	2	2	24.0344	-4.5	-2.3	84.1146	8.9	4.9	139	12.8	15.13	0.117	33.2
181	66	Control	1	2	2	2	2	19.9792	-4.9	-3.7	83.3333	9.1	3.1	274	7.49	27.29	0.307	17.7
182	79	Control	2	1	1	2	2	23.6304	-5	-3	69.1898	9	3	208	15.3	20.65	0.733	16.7
183	49	Control	2	2	2	1	2	22.9874	-5.3	-0.6	88.4722	9.1	3.2	234	10.6	24.78	1.16	27.4
184	55	Control	2	2	2	2	2	16.2274	-5.2	-3.2	62.4008	9.7	3.4	127	13.8	22.65	0.74	10
